# Supplementary material for: Meta‐replication, sampling bias, and multi‐scale model selection: A case study on snow leopard (Panthera uncia) in western China
Source: Ecol Evol. 2020 Jul 6;10(14):7686–712. doi: 10.1002/ece3.6492 (PMC7391562; doi:10.1002/ece3.6492)
Supplement: Supplementary file 6 — Supplementary Materials [file ECE3-10-7686-s006.xlsx]

## Sheet: dens_set
#	STATISTICS	of	INDIVIDUAL	LAYERS
#	Scale	MIN	MAX	MEAN	STD
#	---------------------------------------------------------------
	300	0	76.6291	0.0056	0.33
	600	0	22.6213	0.0056	0.1745
	1200	0	7.441	0.0056	0.0917
	2400	0	2.0777	0.0056	0.0525
	4800	0	0.8668	0.0056	0.0346
	9600	0	0.5338	0.0055	0.0245
	14400	0	0.3918	0.0055	0.0202
	19200	0	0.3028	0.0054	0.0175
	28800	0	0.1779	0.0053	0.0142		best scale
#	===============================================================
#	COVARIANCE	MATRIX
#	Scale	300	600	1200	2400	4800	9600	14400	19200	28800
#	--------------------------------------------------------------------------
	300	0.08132	0.03288	0.00974	0.00298	0.00119	0.00059	0.0004	0.00031	0.00021
	600	0.03288	0.02274	0.00891	0.00293	0.00119	0.00059	0.0004	0.00031	0.00021
	1200	0.00974	0.00891	0.00628	0.00272	0.00117	0.00059	0.0004	0.00031	0.00021
	2400	0.00298	0.00293	0.00272	0.00206	0.00111	0.00058	0.0004	0.00031	0.00021
	4800	0.00119	0.00119	0.00117	0.00111	0.00089	0.00055	0.00039	0.0003	0.0002
	9600	0.00059	0.00059	0.00059	0.00058	0.00055	0.00045	0.00035	0.00028	0.0002
	14400	0.0004	0.0004	0.0004	0.0004	0.00039	0.00035	0.0003	0.00026	0.00019
	19200	0.00031	0.00031	0.00031	0.00031	0.0003	0.00028	0.00026	0.00023	0.00018
	28800	0.00021	0.00021	0.00021	0.00021	0.0002	0.0002	0.00019	0.00018	0.00015
#	==========================================================================
#	CORRELATION	MATRIX
#	Scale	300	600	1200	2400	4800	9600	14400	19200	28800
#	--------------------------------------------------------------------------
	300	1	0.76461	0.43126	0.23062	0.13961	0.09751	0.08073	0.07114	0.05898
	600		1	0.74606	0.42824	0.26348	0.18499	0.15332	0.13512	0.112
	1200			1	0.75809	0.49486	0.35106	0.2915	0.25703	0.21319
	2400				1	0.81705	0.60501	0.5062	0.44737	0.37168
	4800					1	0.86784	0.7481	0.66744	0.55842
	9600						1	0.95339	0.88289	0.76015
	14400							1	0.97594	0.879
	19200								1	0.95167
	28800									1
#	==========================================================================

## Sheet: dens_riv
#	STATISTICS	of	INDIVIDUAL	LAYERS
#	Scale	MIN	MAX	MEAN	STD
#	---------------------------------------------------------------
	300	0	9.695	0.1045	0.4943
	600	0	4.8879	0.1044	0.3554
	1200	0	2.5613	0.1044	0.2502
	2400	0	1.5208	0.1043	0.1737
	4800	0	1.151	0.1041	0.12	best scale
	9600	0	0.7602	0.1036	0.0851
	14400	0	0.5214	0.1032	0.072
	19200	0	0.4332	0.1028	0.065
	28800	0	0.3659	0.102	0.0571
#	===============================================================
#	COVARIANCE	MATRIX
#	Scale	300	600	1200	2400	4800	9600	14400	19200	28800
#	--------------------------------------------------------------------------
	300	0.1851	0.11759	0.06231	0.03075	0.01473	0.00713	0.00491	0.0039	0.00293
	600	0.11759	0.09571	0.05874	0.03028	0.01467	0.00712	0.0049	0.00389	0.00293
	1200	0.06231	0.05874	0.04742	0.0285	0.01445	0.0071	0.0049	0.00389	0.00293
	2400	0.03075	0.03028	0.0285	0.02286	0.01359	0.007	0.00487	0.00388	0.00292
	4800	0.01473	0.01467	0.01445	0.01359	0.01091	0.00664	0.00477	0.00384	0.00292
	9600	0.00713	0.00712	0.0071	0.007	0.00664	0.00549	0.00441	0.00369	0.00287
	14400	0.00491	0.0049	0.0049	0.00487	0.00477	0.00441	0.00393	0.00346	0.0028
	19200	0.0039	0.00389	0.00389	0.00388	0.00384	0.00369	0.00346	0.0032	0.00271
	28800	0.00293	0.00293	0.00293	0.00292	0.00292	0.00287	0.0028	0.00271	0.00247
#	==========================================================================
#	CORRELATION	MATRIX
#	Scale	300	600	1200	2400	4800	9600	14400	19200	28800
#	--------------------------------------------------------------------------
	300	1	0.88343	0.66513	0.47271	0.32784	0.22366	0.18194	0.16015	0.13674
	600		1	0.872	0.64729	0.45409	0.31071	0.25284	0.22257	0.19008
	1200			1	0.86569	0.63528	0.43997	0.35879	0.31607	0.27008
	2400				1	0.86083	0.62499	0.51403	0.45408	0.38875
	4800					1	0.85772	0.72905	0.65089	0.56115
	9600						1	0.95001	0.88144	0.77979
	14400							1	0.97739	0.89889
	19200								1	0.96253
	28800									1
#	==========================================================================

## Sheet: dens_rd
#	STATISTICS	of	INDIVIDUAL	LAYERS
#	Scale	MIN	MAX	MEAN	STD
#	--------------------------------------------------------------------------
	300	0	39.1472	0.1342	1.1313
	600	0	20.6614	0.1342	0.818
	1200	0	11.4768	0.1342	0.5791
	2400	0	6.3848	0.134	0.4056
	4800	0	3.41	0.1338	0.2851
	9600	0	1.7618	0.1333	0.1975
	14400	0	1.212	0.1326	0.1554
	19200	0	0.9046	0.1319	0.1295	best scale
	28800	0	0.6412	0.1307	0.0987
#	===============================================================
#	COVARIANCE	MATRIX
#	Scale	300	600	1200	2400	4800	9600	14400	19200	28800
#	--------------------------------------------------------------------------
	300	0.95545	0.61173	0.32732	0.16403	0.08059	0.03993	0.02552	0.01807	0.01071
	600	0.61173	0.49958	0.30904	0.16166	0.08035	0.03992	0.02553	0.01808	0.01072
	1200	0.32732	0.30904	0.2504	0.15233	0.07918	0.03975	0.02548	0.01806	0.01072
	2400	0.16403	0.16166	0.15233	0.12285	0.07477	0.03911	0.02527	0.01797	0.01069
	4800	0.08059	0.08035	0.07918	0.07477	0.06067	0.03671	0.02449	0.01764	0.0106
	9600	0.03993	0.03992	0.03975	0.03911	0.03671	0.02912	0.02169	0.01637	0.01022
	14400	0.02552	0.02553	0.02548	0.02527	0.02449	0.02169	0.01804	0.01456	0.00964
	19200	0.01807	0.01808	0.01806	0.01797	0.01764	0.01637	0.01456	0.01252	0.00892
	28800	0.01071	0.01072	0.01072	0.01069	0.0106	0.01022	0.00964	0.00892	0.00727
#	==========================================================================
#	CORRELATION	MATRIX
#	Scale	300	600	1200	2400	4800	9600	14400	19200	28800
#	--------------------------------------------------------------------------
	300	1	0.88543	0.6692	0.47877	0.33473	0.23935	0.19434	0.16521	0.12855
	600		1	0.87376	0.65254	0.46151	0.33092	0.26888	0.22864	0.17795
	1200			1	0.86853	0.64239	0.4655	0.37903	0.32258	0.25125
	2400				1	0.86604	0.6538	0.53675	0.45828	0.35786
	4800					1	0.8733	0.74015	0.63988	0.50463
	9600						1	0.94609	0.85738	0.70235
	14400							1	0.96872	0.84206
	19200								1	0.93494
	28800									1
#	==========================================================================

## Sheet: slp
#	STATISTICS	of	INDIVIDUAL	LAYERS
#	Scale	MIN	MAX	MEAN	STD
#	--------------------------------------------------------------------------
	300	-134.059	167.952	0.0005	10.9779
	600	-242.708	301.944	0.0003	23.1091
	1200	-458.878	499.344	0.0013	44.5799
	2400	-689.269	774.882	0.0026	70.199	best scale
	4800	-910.644	1088.61	-0.0072	102.306
	9600	-1039.22	1432.32	-0.0708	146.228
	14400	-1104.89	1546.39	-0.2346	181.549
	19200	-1124.62	1596.58	-0.4724	209.482
	28800	-1110.96	1776.04	-1.3412	251.859
#	===============================================================
#	COVARIANCE	MATRIX
#	Scale	300	600	1200	2400	4800	9600	14400	19200	28800
#	--------------------------------------------------------------------------
	300	91.3153	174.512	251.425	288.391	304.891	312.786	315.657	316.978	318.154
	600	174.512	404.639	677.548	817.959	881.49	912.05	923.24	928.382	932.99
	1200	251.425	677.548	1505.85	2113.02	2406.72	2548.92	2601.08	2625.2	2646.9
	2400	288.391	817.959	2113.02	3733.92	4846.13	5407.93	5615.64	5712.08	5798.99
	4800	304.891	881.49	2406.72	4846.13	7930.64	10129.9	10974.7	11372.8	11732.4
	9600	312.786	912.05	2548.92	5407.93	10129.9	16201.8	19289	20832.3	22248.7
	14400	315.657	923.24	2601.08	5615.64	10974.7	19289	24974.1	28238.3	31368
	19200	316.978	928.382	2625.2	5712.08	11372.8	20832.3	28238.3	33250.3	38525.9
	28800	318.154	932.99	2646.9	5798.99	11732.4	22248.7	31368	38525.9	48063.9
#	==========================================================================
#	CORRELATION	MATRIX
#	Scale	300	600	1200	2400	4800	9600	14400	19200	28800
#	--------------------------------------------------------------------------
	300	1	0.90786	0.67803	0.49389	0.35828	0.25715	0.20903	0.18191	0.15186
	600		1	0.86799	0.66545	0.49207	0.35621	0.29043	0.2531	0.21156
	1200			1	0.89111	0.69643	0.51604	0.42415	0.371	0.31113
	2400				1	0.89055	0.69529	0.58153	0.51264	0.43287
	4800					1	0.89366	0.77982	0.70035	0.60093
	9600						1	0.95892	0.89755	0.79728
	14400							1	0.97993	0.90538
	19200								1	0.96371
	28800									1
#	==========================================================================

## Sheet: diss
#	STATISTICS	of	INDIVIDUAL	LAYERS
#	Scale	MIN	MAX	MEAN	STD
#	--------------------------------------------------------------------------
	300	0	1	0.4617	0.191
	600	0	1	0.4526	0.1886	best scale
	1200	0	1	0.4367	0.1871
	2400	0	1	0.4165	0.1845
	4800	0	1	0.3892	0.1836
	9600	0	1	0.3607	0.1884
	14400	0	1	0.3453	0.191
	19200	0	1	0.3367	0.1929
	28800	0	1	0.328	0.1958
#	===============================================================
#	COVARIANCE	MATRIX
#	Scale	300	600	1200	2400	4800	9600	14400	19200	28800
#	--------------------------------------------------------------------------
	300	0.02765	0.02231	0.01635	0.01203	0.00867	0.00632	0.00545	0.00515	0.00504
	600	0.02231	0.02695	0.02142	0.01634	0.01203	0.00872	0.00727	0.00656	0.00589
	1200	0.01635	0.02142	0.02653	0.02173	0.01673	0.01252	0.01043	0.00926	0.00785
	2400	0.01203	0.01634	0.02173	0.0258	0.02127	0.01668	0.01411	0.01251	0.01043
	4800	0.00867	0.01203	0.01673	0.02127	0.02553	0.02185	0.01908	0.01709	0.01437
	9600	0.00632	0.00872	0.01252	0.01668	0.02185	0.02689	0.02494	0.02297	0.01988
	14400	0.00545	0.00727	0.01043	0.01411	0.01908	0.02494	0.02766	0.02655	0.0238
	19200	0.00515	0.00656	0.00926	0.01251	0.01709	0.02297	0.02655	0.0282	0.02647
	28800	0.00504	0.00589	0.00785	0.01043	0.01437	0.01988	0.0238	0.02647	0.02904
#	==========================================================================
#	CORRELATION	MATRIX
#	Scale	300	600	1200	2400	4800	9600	14400	19200	28800
#	--------------------------------------------------------------------------
	300	1	0.81724	0.60377	0.45049	0.32632	0.2319	0.19716	0.1844	0.17794
	600		1	0.80103	0.61973	0.45852	0.32385	0.26619	0.23795	0.21071
	1200			1	0.83065	0.64305	0.46894	0.38524	0.33838	0.28297
	2400				1	0.82872	0.6332	0.52836	0.46373	0.38101
	4800					1	0.83398	0.71818	0.63696	0.52757
	9600						1	0.9146	0.8342	0.71145
	14400							1	0.95053	0.83972
	19200								1	0.92479
	28800									1
#	==========================================================================

## Sheet: temp
#	STATISTICS	of	INDIVIDUAL	LAYERS
#	Scale	MIN	MAX	MEAN	STD
#	--------------------------------------------------------------------------
	300	-18.1208	10.35	0.4409	6.4111	best scale
	600	-18.0327	10.3484	0.4409	6.4096
	1200	-17.5532	10.3431	0.4409	6.4049
	2400	-16.691	10.3343	0.4409	6.393
	4800	-15.2603	10.3141	0.4408	6.3609
	9600	-14.0248	10.2491	0.4404	6.2879
	14400	-12.9802	10.227	0.4393	6.2131
	19200	-12.0537	10.1506	0.4379	6.1423
	28800	-10.5381	9.8788	0.4333	6.0038
#	===============================================================
#	COVARIANCE	MATRIX
#	Scale	300	600	1200	2400	4800	9600	14400	19200	28800
#	--------------------------------------------------------------------------
	300	31.1438	31.1346	31.108	31.0347	30.8326	30.3373	29.7977	29.2766	28.2792
	600	31.1346	31.1288	31.1038	31.0319	30.8308	30.3364	29.797	29.2762	28.2789
	1200	31.108	31.1038	31.0838	31.0182	30.8221	30.3316	29.7941	29.2741	28.2777
	2400	31.0347	31.0319	31.0182	30.9675	30.7892	30.3135	29.7827	29.2661	28.2729
	4800	30.8326	30.8308	30.8221	30.7892	30.6575	30.2382	29.7348	29.2324	28.2527
	9600	30.3373	30.3364	30.3316	30.3135	30.2382	29.958	29.5492	29.0999	28.1724
	14400	29.7977	29.797	29.7941	29.7827	29.7348	29.5492	29.2499	28.879	28.0354
	19200	29.2766	29.2762	29.2741	29.2661	29.2324	29.0999	28.879	28.5871	27.847
	28800	28.2792	28.2789	28.2777	28.2729	28.2527	28.1724	28.0354	27.847	27.3117
#	==========================================================================
#	CORRELATION	MATRIX
#	Scale	300	600	1200	2400	4800	9600	14400	19200	28800
#	--------------------------------------------------------------------------
	300	1	0.99995	0.99982	0.99933	0.99783	0.9932	0.98727	0.98118	0.96963
	600		1	0.99992	0.99948	0.99801	0.99341	0.98749	0.98141	0.96986
	1200			1	0.99976	0.99845	0.99397	0.9881	0.98205	0.97052
	2400				1	0.99926	0.99524	0.98957	0.98362	0.97217
	4800					1	0.99777	0.99297	0.98744	0.97637
	9600						1	0.99822	0.99438	0.9849
	14400							1	0.9987	0.99191
	19200								1	0.9966
	28800									1
#	==========================================================================

## Sheet: ai
#	STATISTICS	of	INDIVIDUAL	LAYERS
#	Scale	MIN	MAX	MEAN	STD
#	--------------------------------------------------------------------------
	300	-856.896	80	71.6358	12.2583
	600	0.4983	93.2692	79.6336	11.7269
	1200	32.0131	96.3683	84.9258	11.041
	2400	45.5314	98.6301	86.2957	10.6806
	4800	55.0934	99.4144	86.3125	9.8421
	9600	59.7787	99.7463	86.159	8.8268
	14400	62.6283	99.8453	86.0737	8.2043
	19200	64.1512	99.8853	86.0182	7.7822
	28800	67.8308	99.9248	85.958	7.2367	best scale
#	===============================================================
#	COVARIANCE	MATRIX
#	Scale	300	600	1200	2400	4800	9600	14400	19200	28800
#	--------------------------------------------------------------------------
	300	113.825	92.0055	72.5066	59.5036	48.2011	38.2315	32.8808	29.4033	25.2179
	600	92.0055	104.171	83.1257	67.2394	54.1381	42.8129	36.7891	32.888	28.1973
	1200	72.5066	83.1257	92.342	78.9062	63.462	49.9666	42.8088	38.1737	32.6213
	2400	59.5036	67.2394	78.9062	86.4113	73.4455	58.5417	50.2843	44.884	38.3945
	4800	48.2011	54.1381	63.462	73.4455	73.376	61.3233	53.1344	47.5758	40.7889
	9600	38.2315	42.8129	49.9666	58.5417	61.3233	59.0189	53.2288	48.3657	41.8743
	14400	32.8808	36.7891	42.8088	50.2843	53.1344	53.2288	50.9872	47.5511	41.8854
	19200	29.4033	32.888	38.1737	44.884	47.5758	48.3657	47.5511	45.8762	41.4564
	28800	25.2179	28.1973	32.6213	38.3945	40.7889	41.8743	41.8854	41.4564	39.6694
#	==========================================================================
#	CORRELATION	MATRIX
#	Scale	300	600	1200	2400	4800	9600	14400	19200	28800
#	--------------------------------------------------------------------------
	300	1	0.84493	0.70723	0.59998	0.52742	0.46645	0.43161	0.4069	0.37529
	600		1	0.84755	0.70871	0.61923	0.54602	0.5048	0.47574	0.43864
	1200			1	0.88334	0.77097	0.67684	0.62388	0.5865	0.53898
	2400				1	0.92236	0.81976	0.75756	0.71287	0.65578
	4800					1	0.93186	0.8687	0.82	0.75603
	9600						1	0.97033	0.9295	0.86541
	14400							1	0.98319	0.93133
	19200								1	0.97178
	28800									1
#	==========================================================================

## Sheet: pd
#	STATISTICS	of	INDIVIDUAL	LAYERS
#	Scale	MIN	MAX	MEAN	STD
#	--------------------------------------------------------------------------
	300	2.4502	12.2471	3.3879	1.3005
	600	0.9424	8.3031	1.6893	0.8828
	1200	0.25	4.1544	0.7579	0.5059
	2400	0.0622	2.4133	0.4228	0.3089
	4800	0.0154	1.4545	0.3014	0.2159
	9600	0.0036	0.8553	0.2545	0.1681
	14400	0.0016	0.7347	0.2417	0.1505
	19200	0.0009	0.6368	0.2358	0.1409
	28800	0.0004	0.5876	0.2303	0.13	best scale
#	===============================================================
#	COVARIANCE	MATRIX
#	Scale	300	600	1200	2400	4800	9600	14400	19200	28800
#	--------------------------------------------------------------------------
	300	1.28125	0.74078	0.32602	0.17129	0.10744	0.07562	0.06326	0.05618	0.0483
	600	0.74078	0.59039	0.27078	0.14031	0.08772	0.06161	0.05151	0.04573	0.03933
	1200	0.32602	0.27078	0.19389	0.09929	0.06185	0.04337	0.03625	0.0322	0.02774
	2400	0.17129	0.14031	0.09929	0.07229	0.04511	0.03173	0.02655	0.02362	0.0204
	4800	0.10744	0.08772	0.06185	0.04511	0.03531	0.02542	0.02143	0.01913	0.01658
	9600	0.07562	0.06161	0.04337	0.03173	0.02542	0.02141	0.0186	0.01681	0.01469
	14400	0.06326	0.05151	0.03625	0.02655	0.02143	0.0186	0.01717	0.01581	0.014
	19200	0.05618	0.04573	0.0322	0.02362	0.01913	0.01681	0.01581	0.01503	0.01355
	28800	0.0483	0.03933	0.02774	0.0204	0.01658	0.01469	0.014	0.01355	0.01279
#	==========================================================================
#	CORRELATION	MATRIX
#	Scale	300	600	1200	2400	4800	9600	14400	19200	28800
#	--------------------------------------------------------------------------
	300	1	0.85174	0.65413	0.56283	0.50512	0.45652	0.42653	0.40476	0.37725
	600		1	0.80033	0.67915	0.60756	0.54792	0.51162	0.48545	0.45258
	1200			1	0.8387	0.7475	0.67311	0.62837	0.59649	0.55699
	2400				1	0.89279	0.80638	0.75372	0.71646	0.67078
	4800					1	0.92448	0.8705	0.83029	0.78033
	9600						1	0.97018	0.93677	0.88764
	14400							1	0.98443	0.9446
	19200								1	0.97721
	28800									1
#	==========================================================================

## Sheet: gyr_am_gr
#	STATISTICS	of	INDIVIDUAL	LAYERS
#	Scale	MIN	MAX	MEAN	STD
#	--------------------------------------------------------------------------
	300	-999	285.659	-606.437	530.754
	600	-999	488.667	-461.535	608.459
	1200	-999	923.47	-199.269	710.942
	2400	-999	1822.33	192.051	857.392
	4800	-999	3608.44	786.965	1186.67	best scale
	9600	-999	7239.16	1843.72	1974.74
	14400	-999	10402.5	2798.88	2758.12
	19200	-999	13448.2	3688.61	3531.34
	28800	-999	19559.9	5294.99	5028.12
#	===============================================================
#	COVARIANCE	MATRIX
#	Scale	300	600	1200	2400	4800	9600	14400	19200	28800
#	--------------------------------------------------------------------------
	300	213386	223216	221381	246118	328561	501969	650724	781944	1017380
	600	223216	280442	285261	305427	393309	588614	759419	911740	1183900
	1200	221381	285261	382867	402560	493701	717454	919435	1101541	1424064
	2400	246118	305427	402560	556850	680951	975920	1244023	1484858	1912639
	4800	328561	393309	493701	680951	1066698	1581729	2017219	2402036	3089727
	9600	501969	588614	717454	975920	1581729	2953937	3900887	4681771	6029204
	14400	650724	759419	919435	1244023	2017219	3900887	5762437	7117881	9284811
	19200	781944	911740	1101541	1484858	2402036	4681771	7117881	9446223	12691780
	28800	1017380	1183900	1424064	1912639	3089727	6029204	9284811	12691780	19150950
#	==========================================================================
#	CORRELATION	MATRIX
#	Scale	300	600	1200	2400	4800	9600	14400	19200	28800
#	--------------------------------------------------------------------------
	300	1	0.91247	0.77452	0.71399	0.68867	0.63226	0.58683	0.55076	0.50328
	600		1	0.87056	0.77289	0.71911	0.64671	0.59739	0.56017	0.51086
	1200			1	0.87184	0.77254	0.67464	0.619	0.57923	0.52591
	2400				1	0.88354	0.76093	0.69447	0.64742	0.58569
	4800					1	0.89107	0.81363	0.75671	0.6836
	9600						1	0.9455	0.8863	0.80161
	14400							1	0.96476	0.88384
	19200								1	0.94362
	28800									1
#	==========================================================================

## Sheet: pland_gr
#	STATISTICS	of	INDIVIDUAL	LAYERS
#	Scale	MIN	MAX	MEAN	STD
#	--------------------------------------------------------------------------
	300	-999	100	-650.172	471.574
	600	-999	100	-555.15	498.247
	1200	-999	100	-414.534	502.054
	2400	-999	100	-271.013	461.213
	4800	-999	100	-155.997	387.061
	9600	-999	94.2791	-73.5506	295.65
	14400	-999	87.3637	-41.5764	243.67	best scale
	19200	-999	80.7145	-26.9383	214.075
	28800	-999	71.7894	-13.1938	180.642
#	===============================================================
#	COVARIANCE	MATRIX
#	Scale	300	600	1200	2400	4800	9600	14400	19200	28800
#	--------------------------------------------------------------------------
	300	168453	159594	122782	83683.3	52194.5	29230	20119	15823.7	11689.8
	600	159594	188048	153951	104726	65040.1	36176.4	24764.8	19409.2	14270.1
	1200	122782	153951	190932	134846	83222.7	45818.9	31102.7	24239.7	17682.5
	2400	83683.3	104726	134846	161132	101006	55031.5	37024	28677.8	20738.6
	4800	52194.5	65040.1	83222.7	101006	113485	61948	41344.2	31841.8	22842.5
	9600	29230	36176.4	45818.9	55031.5	61948	66211.6	44145.5	33818.5	24073.4
	14400	20119	24764.8	31102.7	37024	41344.2	44145.5	44976.4	34508.4	24472.4
	19200	15823.7	19409.2	24239.7	28677.8	31841.8	33818.5	34508.4	34714.5	24635.8
	28800	11689.8	14270.1	17682.5	20738.6	22842.5	24073.4	24472.4	24635.8	24718.2
#	==========================================================================
#	CORRELATION	MATRIX
#	Scale	300	600	1200	2400	4800	9600	14400	19200	28800
#	--------------------------------------------------------------------------
	300	1	0.89669	0.68463	0.50794	0.3775	0.27677	0.23114	0.20693	0.18116
	600		1	0.81247	0.60163	0.44522	0.32421	0.26928	0.24022	0.20931
	1200			1	0.76879	0.56537	0.40751	0.33563	0.29774	0.25739
	2400				1	0.74694	0.53279	0.43491	0.38344	0.32861
	4800					1	0.71465	0.5787	0.50731	0.43129
	9600						1	0.80896	0.70539	0.59506
	14400							1	0.87333	0.73397
	19200								1	0.84101
	28800									1
#	==========================================================================

[truncated: 1 more sheets: area_am_shr]
