# Supplementary material for: Meta‐replication, sampling bias, and multi‐scale model selection: A case study on snow leopard (Panthera uncia) in western China
Source: Ecol Evol. 2020 Jul 6;10(14):7686–712. doi: 10.1002/ece3.6492 (PMC7391562; doi:10.1002/ece3.6492)
Supplement: Supplementary file 7 — Supplementary Materials [file ECE3-10-7686-s007.xlsx]

## Sheet: dens_riv
#	STATISTICS	of	INDIVIDUAL	LAYERS
#	Scale	MIN	MAX	MEAN	STD
#	--------------------------------------------------------------------------
	300	0	7.485	0.0652	0.3959
	600	0	3.9852	0.0652	0.2874
	1200	0	2.5504	0.0651	0.2075
	2400	0	1.5838	0.065	0.1497
	4800	0	0.9706	0.0648	0.1072
	9600	0	0.5481	0.0644	0.0778
	14400	0	0.4184	0.0641	0.0664
	19200	0	0.3186	0.0637	0.0605	best scale
	28800	0	0.2106	0.0629	0.0545
#	===============================================================
#	COVARIANCE	MATRIX
#	Scale	300	600	1200	2400	4800	9600	14400	19200	28800
#	--------------------------------------------------------------------------
	300	0.15257	0.09795	0.05381	0.02852	0.01475	0.00759	0.0053	0.00427	0.00331
	600	0.09795	0.08041	0.05096	0.0281	0.01469	0.00758	0.0053	0.00427	0.00331
	1200	0.05381	0.05096	0.04192	0.0266	0.01447	0.00755	0.00529	0.00427	0.00331
	2400	0.02852	0.0281	0.0266	0.02181	0.01368	0.00745	0.00526	0.00426	0.00331
	4800	0.01475	0.01469	0.01447	0.01368	0.01118	0.00707	0.00516	0.00422	0.0033
	9600	0.00759	0.00758	0.00755	0.00745	0.00707	0.00589	0.00479	0.00406	0.00326
	14400	0.0053	0.0053	0.00529	0.00526	0.00516	0.00479	0.0043	0.00383	0.00319
	19200	0.00427	0.00427	0.00427	0.00426	0.00422	0.00406	0.00383	0.00356	0.0031
	28800	0.00331	0.00331	0.00331	0.00331	0.0033	0.00326	0.00319	0.0031	0.00289
#	==========================================================================
#	CORRELATION	MATRIX
#	Scale	300	600	1200	2400	4800	9600	14400	19200	28800
#	--------------------------------------------------------------------------
	300	1	0.88434	0.67289	0.49431	0.35707	0.25326	0.20708	0.18328	0.15782
	600		1	0.87769	0.67105	0.48978	0.3483	0.28492	0.25223	0.21722
	1200			1	0.87959	0.6685	0.48058	0.39395	0.34901	0.30074
	2400				1	0.87606	0.6573	0.54352	0.48276	0.41675
	4800					1	0.87108	0.74438	0.66773	0.58015
	9600						1	0.95216	0.88636	0.78913
	14400							1	0.97852	0.904
	19200								1	0.9649
	28800									1
#	==========================================================================

## Sheet: dens_set
#	STATISTICS	of	INDIVIDUAL	LAYERS
#	Scale	MIN	MAX	MEAN	STD
#	--------------------------------------------------------------------------
	300	0	25.6242	0.0049	0.1697
	600	0	7.5452	0.0049	0.0906
	1200	0	2.4182	0.0049	0.0485
	2400	0	0.8825	0.0049	0.0278
	4800	0	0.299	0.0049	0.0174
	9600	0	0.1297	0.0049	0.0118	best scale
	14400	0	0.0889	0.0049	0.0096
	19200	0	0.0682	0.0049	0.0083
	28800	0	0.0438	0.0049	0.0067
#	===============================================================
#	COVARIANCE	MATRIX
#	Scale	300	600	1200	2400	4800	9600	14400	19200	28800
#	--------------------------------------------------------------------------
	300	0.0280358	0.0114528	0.00350449	0.00111264	0.000414624	0.000181248	0.000117519	8.83762e-05	5.919e-05
	600	0.0114528	0.00798885	0.00322096	0.00109121	0.000414572	0.000181903	0.000117862	8.85706e-05	5.92119e-05
	1200	0.00350449	0.00322096	0.00229101	0.00100811	0.000406831	0.000180771	0.000117301	8.81783e-05	5.89687e-05
	2400	0.00111264	0.00109121	0.00100811	0.00075018	0.000380526	0.000178043	0.00011658	8.79017e-05	5.8892e-05
	4800	0.000414624	0.000414572	0.000406831	0.000380526	0.000296448	0.000167564	0.000113659	8.66862e-05	5.84673e-05
	9600	0.000181248	0.000181903	0.000180771	0.000178043	0.000167564	0.000134419	0.000103086	8.19937e-05	5.68156e-05
	14400	0.000117519	0.000117862	0.000117301	0.00011658	0.000113659	0.000103086	8.88632e-05	7.49011e-05	5.42208e-05
	19200	8.83762e-05	8.85706e-05	8.81783e-05	8.79017e-05	8.66862e-05	8.19937e-05	7.49011e-05	6.6534e-05	5.08957e-05
	28800	5.919e-05	5.92119e-05	5.89687e-05	5.8892e-05	5.84673e-05	5.68156e-05	5.42208e-05	5.08957e-05	4.31662e-05
#	==========================================================================
#	CORRELATION	MATRIX
#	Scale	300	600	1200	2400	4800	9600	14400	19200	28800
#	--------------------------------------------------------------------------
	300	1	0.76527	0.43727	0.24261	0.14382	0.09337	0.07445	0.06471	0.0538
	600		1	0.75289	0.44574	0.26939	0.17554	0.13989	0.12149	0.10083
	1200			1	0.76898	0.49366	0.32575	0.25997	0.22585	0.18751
	2400				1	0.80691	0.56068	0.45152	0.39345	0.32727
	4800					1	0.83941	0.70028	0.61724	0.51685
	9600						1	0.94321	0.86702	0.74587
	14400							1	0.9741	0.87545
	19200								1	0.9497
	28800									1
#	==========================================================================

## Sheet: slp
#	STATISTICS	of	INDIVIDUAL	LAYERS
#	Scale	MIN	MAX	MEAN	STD
#	--------------------------------------------------------------------------
	300	-275.879	348.336	-0.0008	17.6278
	600	-660.43	640.228	0.0016	47.6941
	1200	-1179.3	1200.6	0.0234	91.7047
	2400	-1372.06	2030.22	0.0815	168.392
	4800	-1312.48	2645.72	0.1833	254.394
	9600	-1704.57	2996.95	0.6312	347.757
	14400	-1953.15	3196.62	0.6615	400.329
	19200	-2099.57	3385.05	0.1039	440.159
	28800	-2345.22	3825.75	-2.6358	510.244	best scale
#	===============================================================
#	COVARIANCE	MATRIX
#	Scale	300	600	1200	2400	4800	9600	14400	19200	28800
#	--------------------------------------------------------------------------
	300	302.502	716.89	1075.98	1386.87	1526.75	1579.94	1590.88	1595.74	1525.81
	600	716.89	2214.42	3870.26	5408.91	6114.91	6382.31	6437.68	6461.91	6346.34
	1200	1075.98	3870.26	8186.78	13226.4	15705.5	16657.7	16855.4	16941.9	16834.2
	2400	1386.87	5408.91	13226.4	27604.1	37547.7	41641.5	42495.7	42870.2	42995.3
	4800	1526.75	6114.91	15705.5	37547.7	63000.6	78010.5	81324.5	82758	83891.2
	9600	1579.94	6382.31	16657.7	41641.5	78010.5	117729	131076	136796	142197
	14400	1590.88	6437.68	16855.4	42495.7	81324.5	131076	156014	168519	180878
	19200	1595.74	6461.91	16941.9	42870.2	82758	136796	168519	188603	210393
	28800	1525.81	6346.34	16834.2	42995.3	83891.2	142197	180878	210393	253470
#	==========================================================================
#	CORRELATION	MATRIX
#	Scale	300	600	1200	2400	4800	9600	14400	19200	28800
#	--------------------------------------------------------------------------
	300	1	0.87591	0.68373	0.47994	0.34973	0.26475	0.23157	0.21126	0.17425
	600		1	0.90898	0.69182	0.51771	0.39528	0.34635	0.3162	0.26787
	1200			1	0.87983	0.69155	0.53656	0.47163	0.43115	0.36955
	2400				1	0.90038	0.73046	0.64755	0.59415	0.51401
	4800					1	0.90582	0.82029	0.75921	0.66387
	9600						1	0.96716	0.91803	0.82317
	14400							1	0.98241	0.90958
	19200								1	0.96226
	28800									1
#	==========================================================================

## Sheet: cti
#	STATISTICS	of	INDIVIDUAL	LAYERS
#	Scale	MIN	MAX	MEAN	STD
#	--------------------------------------------------------------------------
	300	6.4483	18.4134	9.5593	1.3689
	600	6.8343	16.5609	9.5594	1.2045
	1200	7.303	15.6878	9.5594	1.0984
	2400	8.1006	14.9501	9.5595	0.9984
	4800	8.3979	14.3593	9.5596	0.9092
	9600	8.4976	13.7594	9.5593	0.804
	14400	8.5816	13.6892	9.5586	0.7375	best scale
	19200	8.6184	13.3202	9.5578	0.6864
	28800	8.7079	12.3671	9.5558	0.6112
#	===============================================================
#	COVARIANCE	MATRIX
#	Scale	300	600	1200	2400	4800	9600	14400	19200	28800
#	--------------------------------------------------------------------------
	300	1.82385	1.49533	1.24289	1.02672	0.86416	0.69156	0.58886	0.51835	0.41934
	600	1.49533	1.41212	1.2277	1.02389	0.86333	0.69129	0.5887	0.51822	0.41924
	1200	1.24289	1.2277	1.1744	1.01476	0.86066	0.6905	0.58834	0.51797	0.41908
	2400	1.02672	1.02389	1.01476	0.97029	0.84883	0.68746	0.58724	0.51736	0.41888
	4800	0.86416	0.86333	0.86066	0.84883	0.80459	0.67615	0.58291	0.51489	0.41799
	9600	0.69156	0.69129	0.6905	0.68746	0.67615	0.62913	0.56333	0.50386	0.4137
	14400	0.58886	0.5887	0.58834	0.58724	0.58291	0.56333	0.52936	0.48511	0.40602
	19200	0.51835	0.51822	0.51797	0.51736	0.51489	0.50386	0.48511	0.45855	0.39499
	28800	0.41934	0.41924	0.41908	0.41888	0.41799	0.4137	0.40602	0.39499	0.36365
#	==========================================================================
#	CORRELATION	MATRIX
#	Scale	300	600	1200	2400	4800	9600	14400	19200	28800
#	--------------------------------------------------------------------------
	300	1	0.93176	0.84924	0.77181	0.71337	0.6456	0.59929	0.5668	0.51491
	600		1	0.95334	0.87472	0.80994	0.73342	0.68089	0.64399	0.58504
	1200			1	0.95062	0.8854	0.80331	0.74618	0.70583	0.64128
	2400				1	0.9607	0.87989	0.81938	0.77562	0.70518
	4800					1	0.95036	0.89318	0.84769	0.77276
	9600						1	0.97615	0.93808	0.86493
	14400							1	0.98463	0.9254
	19200								1	0.96727
	28800									1
#	==========================================================================

## Sheet: temp
#	STATISTICS	of	INDIVIDUAL	LAYERS
#	Scale	MIN	MAX	MEAN	STD
#	--------------------------------------------------------------------------
	300	-33.6917	24.6875	3.3188	9.8399	best scale
	600	-33.3517	24.6861	3.3188	9.83
	1200	-31.0881	24.6826	3.319	9.8019
	2400	-27.447	24.6814	3.3193	9.7391
	4800	-22.0806	24.6742	3.3201	9.6139
	9600	-15.775	24.6425	3.3243	9.3674
	14400	-13.5377	24.6115	3.3256	9.2138
	19200	-11.7712	24.5716	3.3245	9.0307
	28800	-9.4331	24.3078	3.3132	8.6554
#	===============================================================
#	COVARIANCE	MATRIX
#	Scale	300	600	1200	2400	4800	9600	14400	19200	28800
#	--------------------------------------------------------------------------
	300	94.2659	94.1495	93.8207	92.9802	91.1333	87.3922	85.1722	82.6701	77.7456
	600	94.1495	94.0763	93.7708	92.9533	91.1222	87.3887	85.17	82.6686	77.7448
	1200	93.8207	93.7708	93.5384	92.8208	91.0663	87.3706	85.1583	82.6607	77.7402
	2400	92.9802	92.9533	92.8208	92.3442	90.8521	87.2989	85.1113	82.6279	77.7203
	4800	91.1333	91.1222	91.0663	90.8521	89.9857	86.985	84.9018	82.4779	77.625
	9600	87.3922	87.3887	87.3706	87.2989	86.985	85.4291	83.8391	81.7052	77.1301
	14400	85.1722	85.17	85.1583	85.1113	84.9018	83.8391	82.65	80.8269	76.5684
	19200	82.6701	82.6686	82.6607	82.6279	82.4779	81.7052	80.8269	79.399	75.6388
	28800	77.7456	77.7448	77.7402	77.7203	77.625	77.1301	76.5684	75.6388	72.9365
#	==========================================================================
#	CORRELATION	MATRIX
#	Scale	300	600	1200	2400	4800	9600	14400	19200	28800
#	--------------------------------------------------------------------------
	300	1	0.99977	0.99914	0.99657	0.98949	0.97385	0.96494	0.95557	0.93762
	600		1	0.99961	0.99729	0.99037	0.97479	0.96588	0.95652	0.93855
	1200			1	0.99872	0.9926	0.97739	0.96852	0.95917	0.94119
	2400				1	0.99665	0.98288	0.97423	0.96497	0.94702
	4800					1	0.9921	0.98448	0.97576	0.95817
	9600						1	0.99775	0.99206	0.97712
	14400							1	0.99776	0.98618
	19200								1	0.99395
	28800									1
#	==========================================================================

## Sheet: cwed
#	STATISTICS	of	INDIVIDUAL	LAYERS
#	Scale	MIN	MAX	MEAN	STD
#	--------------------------------------------------------------------------
	300	0	103.882	14.5961	15.7197
	600	0	76.309	12.6308	11.8995
	1200	0	45.0126	10.7979	8.4702
	2400	0	32.0675	9.9087	6.4264
	4800	0	25.0995	9.4987	5.0918
	9600	0	20.945	9.2997	4.1013
	14400	0	18.8505	9.2312	3.5906
	19200	0	17.3232	9.1944	3.2701
	28800	0.0909	15.3742	9.1513	2.8918	best scale
#	===============================================================
#	COVARIANCE	MATRIX
#	Scale	300	600	1200	2400	4800	9600	14400	19200	28800
#	--------------------------------------------------------------------------
	300	240.58	173.592	104.84	65.9644	43.4453	29.071	22.8873	18.9502	14.5366
	600	173.592	137.857	89.1206	56.8174	37.5453	25.1469	19.8009	16.3966	12.5795
	1200	104.84	89.1206	69.848	47.6915	31.9401	21.4679	16.9135	14.0108	10.7525
	2400	65.9644	56.8174	47.6915	40.2073	28.7385	19.597	15.4756	12.8362	9.86248
	4800	43.4453	37.5453	31.9401	28.7385	25.2415	18.3976	14.6641	12.2239	9.43571
	9600	29.071	25.1469	21.4679	19.597	18.3976	16.3758	13.7072	11.6662	9.16672
	14400	22.8873	19.8009	16.9135	15.4756	14.6641	13.7072	12.5518	11.1083	8.98181
	19200	18.9502	16.3966	14.0108	12.8362	12.2239	11.6662	11.1083	10.4113	8.77458
	28800	14.5366	12.5795	10.7525	9.86248	9.43571	9.16672	8.98181	8.77458	8.14135
#	==========================================================================
#	CORRELATION	MATRIX
#	Scale	300	600	1200	2400	4800	9600	14400	19200	28800
#	--------------------------------------------------------------------------
	300	1	0.9532	0.80876	0.6707	0.55751	0.46316	0.4165	0.37864	0.32846
	600		1	0.90821	0.76316	0.63648	0.52926	0.47601	0.4328	0.37549
	1200			1	0.89994	0.76068	0.63476	0.57122	0.51956	0.45091
	2400				1	0.9021	0.76372	0.68888	0.62738	0.54511
	4800					1	0.9049	0.82384	0.75405	0.65822
	9600						1	0.95608	0.89346	0.7939
	14400							1	0.97172	0.88851
	19200								1	0.95307
	28800									1
#	==========================================================================

## Sheet: pd
#	STATISTICS	of	INDIVIDUAL	LAYERS
#	Scale	MIN	MAX	MEAN	STD
#	--------------------------------------------------------------------------
	300	2.2222	11.1	3.659	1.398
	600	0.8547	9.0662	2.0299	0.9704
	1200	0.2268	4.6842	1.0608	0.5753
	2400	0.0564	2.6283	0.6664	0.3572
	4800	0.0139	1.6522	0.5059	0.2492
	9600	0.0035	1.1786	0.4401	0.1924
	14400	0.0015	0.9846	0.4197	0.1682
	19200	0.0009	0.8609	0.4099	0.1538	best scale
	28800	0.0012	0.7757	0.3999	0.1366
#	===============================================================
#	COVARIANCE	MATRIX
#	Scale	300	600	1200	2400	4800	9600	14400	19200	28800
#	--------------------------------------------------------------------------
	300	1.90265	1.10237	0.47267	0.23618	0.13626	0.08797	0.06896	0.05674	0.04311
	600	1.10237	0.91679	0.41895	0.20808	0.12049	0.07839	0.06184	0.05119	0.03927
	1200	0.47267	0.41895	0.32218	0.16152	0.09434	0.06206	0.04935	0.04114	0.03193
	2400	0.23618	0.20808	0.16152	0.12423	0.07446	0.04975	0.03985	0.03347	0.02625
	4800	0.13626	0.12049	0.09434	0.07446	0.06046	0.04215	0.03411	0.02893	0.02293
	9600	0.08797	0.07839	0.06206	0.04975	0.04215	0.03604	0.03023	0.0262	0.02112
	14400	0.06896	0.06184	0.04935	0.03985	0.03411	0.03023	0.02755	0.02457	0.0203
	19200	0.05674	0.05119	0.04114	0.03347	0.02893	0.0262	0.02457	0.02302	0.01965
	28800	0.04311	0.03927	0.03193	0.02625	0.02293	0.02112	0.0203	0.01965	0.01817
#	==========================================================================
#	CORRELATION	MATRIX
#	Scale	300	600	1200	2400	4800	9600	14400	19200	28800
#	--------------------------------------------------------------------------
	300	1	0.83467	0.60371	0.4858	0.40177	0.33591	0.30117	0.27115	0.23182
	600		1	0.77086	0.61659	0.51178	0.43123	0.3891	0.35241	0.30428
	1200			1	0.80735	0.67598	0.57592	0.5238	0.47772	0.41726
	2400				1	0.85918	0.74341	0.68119	0.6259	0.55246
	4800					1	0.9029	0.83562	0.7756	0.69172
	9600						1	0.95922	0.90956	0.82513
	14400							1	0.97574	0.90706
	19200								1	0.96083
	28800									1
#	==========================================================================

## Sheet: gyr_am_gr
#	STATISTICS	of	INDIVIDUAL	LAYERS
#	Scale	MIN	MAX	MEAN	STD
#	--------------------------------------------------------------------------
	300	-999	299.734	-435.836	579.724
	600	-999	511.965	-282.626	645.888
	1200	-999	962.832	-16.8323	765.609
	2400	-999	1901.2	431.085	1012.97
	4800	-999	3730.3	1232.72	1543.92
	9600	-999	7183.47	2737.76	2617.6
	14400	-999	10493.1	4188	3682.62
	19200	-999	13455.4	5634.67	4749.17	best scale
	28800	-999	19837.9	8462.16	6891.59
#	===============================================================
#	COVARIANCE	MATRIX
#	Scale	300	600	1200	2400	4800	9600	14400	19200	28800
#	--------------------------------------------------------------------------
	300	327199	340212	365566	459359	676659	1104790	1510932	1906783	2699804
	600	340212	406148	444146	551196	804295	1308192	1790463	2264213	3215934
	1200	365566	444146	570669	707521	1018162	1639162	2235697	2825923	4013837
	2400	459359	551196	707521	998998	1441395	2292335	3103261	3904348	5518241
	4800	676659	804295	1018162	1441395	2320702	3713406	5000425	6257692	8776128
	9600	1104790	1308192	1639162	2292335	3713406	6670778	9086483	11357460	15795390
	14400	1510932	1790463	2235697	3103261	5000425	9086483	13203320	16650730	23140770
	19200	1906783	2264213	2825923	3904348	6257692	11357460	16650730	21958600	30811140
	28800	2699804	3215934	4013837	5518241	8776128	15795390	23140770	30811140	46239120
#	==========================================================================
#	CORRELATION	MATRIX
#	Scale	300	600	1200	2400	4800	9600	14400	19200	28800
#	--------------------------------------------------------------------------
	300	1	0.93326	0.84599	0.80346	0.77652	0.7478	0.72694	0.71137	0.6941
	600		1	0.92255	0.86533	0.82844	0.79477	0.77318	0.75818	0.7421
	1200			1	0.93706	0.88474	0.84012	0.81448	0.7983	0.78138
	2400				1	0.94665	0.88799	0.85447	0.83361	0.81192
	4800					1	0.94379	0.90335	0.8766	0.84721
	9600						1	0.9682	0.93841	0.89937
	14400							1	0.97789	0.93655
	19200								1	0.96694
	28800									1
#	==========================================================================

## Sheet: pland_gr
#	STATISTICS	of	INDIVIDUAL	LAYERS
#	Scale	MIN	MAX	MEAN	STD
#	--------------------------------------------------------------------------
	300	-999	100	-503.056	510.472
	600	-999	100	-424.224	513.931
	1200	-999	100	-336.478	500.552
	2400	-999	100	-264.858	474.76
	4800	-999	99.8745	-211.304	445.572
	9600	-999	96.2103	-147.838	397.492
	14400	-999	86.6782	-93.7309	342.113	best scale
	19200	-999	81.1438	-44.0852	272.553
	28800	-999	76.1166	16.0615	127.45
#	===============================================================
#	COVARIANCE	MATRIX
#	Scale	300	600	1200	2400	4800	9600	14400	19200	28800
#	--------------------------------------------------------------------------
	300	253696	234664	192280	155978	128593	96703.8	69912.5	45510.1	15932.4
	600	234664	257146	219978	178676	147451	110875	80026.8	51872.8	17737.7
	1200	192280	219978	243932	202811	167513	125848	90549.1	58261.5	19101.3
	2400	155978	178676	202811	219442	183072	137321	98413.5	62764.2	19526
	4800	128593	147451	167513	183072	193289	145386	103765	65589.1	19291.8
	9600	96703.8	110875	125848	137321	145386	153825	109643	68439.2	18471.4
	14400	69912.5	80026.8	90549.1	98413.5	103765	109643	113948	70779.2	17675.9
	19200	45510.1	51872.8	58261.5	62764.2	65589.1	68439.2	70779.2	72322	16918.9
	28800	15932.4	17737.7	19101.3	19526	19291.8	18471.4	17675.9	16918.9	15814.2
#	==========================================================================
#	CORRELATION	MATRIX
#	Scale	300	600	1200	2400	4800	9600	14400	19200	28800
#	--------------------------------------------------------------------------
	300	1	0.91876	0.77293	0.66107	0.58071	0.48952	0.41119	0.33598	0.25154
	600		1	0.87833	0.75217	0.66139	0.55748	0.46751	0.38038	0.27815
	1200			1	0.87659	0.77146	0.64968	0.54312	0.43864	0.30754
	2400				1	0.88891	0.74742	0.62236	0.49822	0.33146
	4800					1	0.84315	0.69919	0.55474	0.34894
	9600						1	0.82816	0.64887	0.37451
	14400							1	0.77968	0.41639
	19200								1	0.50028
	28800									1
#	==========================================================================

## Sheet: gyr_am_br
#	STATISTICS	of	INDIVIDUAL	LAYERS
#	Scale	MIN	MAX	MEAN	STD
#	--------------------------------------------------------------------------
	300	-999	300	-655.463	521.23
	600	-999	509.866	-537.255	606.08
	1200	-999	942.748	-308.697	737.837
	2400	-999	1888.03	52.391	939.109
	4800	-999	3808.19	592.624	1362.42
	9600	-999	7120.72	1508.65	2297.65
	14400	-999	10647.5	2397.46	3247.35
	19200	-999	13751.2	3291.54	4198.02
	28800	-999	19984.5	5111.29	6051.63	best scale
#	===============================================================
#	COVARIANCE	MATRIX
#	Scale	300	600	1200	2400	4800	9600	14400	19200	28800
#	--------------------------------------------------------------------------
	300	264502	286106	304868	363567	521495	852540	1157039	1448066	1988114
	600	286106	357627	389040	450988	630600	1018428	1380359	1728269	2376064
	1200	304868	389040	530018	605306	814672	1287819	1739598	2176146	2999502
	2400	363567	450988	605306	858623	1144692	1779088	2389720	2981016	4112696
	4800	521495	630600	814672	1144692	1807131	2852722	3825888	4758626	6536107
	9600	852540	1018428	1287819	1779088	2852722	5139712	7025269	8765530	11982700
	14400	1157039	1380359	1739598	2389720	3825888	7025269	10266650	12983270	17793480
	19200	1448066	1728269	2176146	2981016	4758626	8765530	12983270	17157700	23827860
	28800	1988114	2376064	2999502	4112696	6536107	11982700	17793480	23827860	35654580
#	==========================================================================
#	CORRELATION	MATRIX
#	Scale	300	600	1200	2400	4800	9600	14400	19200	28800
#	--------------------------------------------------------------------------
	300	1	0.93025	0.81424	0.7629	0.75429	0.73119	0.70213	0.67974	0.6474
	600		1	0.89358	0.81386	0.78441	0.75118	0.72038	0.6977	0.6654
	1200			1	0.89728	0.83242	0.78026	0.74574	0.72163	0.69
	2400				1	0.91895	0.84689	0.80488	0.77666	0.74331
	4800					1	0.93604	0.88822	0.85459	0.81427
	9600						1	0.96712	0.93342	0.88517
	14400							1	0.97823	0.93001
	19200								1	0.96338
	28800									1
#	==========================================================================

[truncated: 1 more sheets: gyr_am_nlf]
